# Supplementary material for: Metallothionein loss in cancer cells contributes to increased mutations through defective DNA repair and metabolic imbalance
Source: bioRxiv. 2026 Jul 7:2026.07.06.736843. Preprint. [Version 1] doi: 10.64898/2026.07.06.736843 (PMC13370963; doi:10.64898/2026.07.06.736843)
Supplement: Supplement 2 — Supplementary Table S1. Primer sequences used [file media-2.txt]

hMT2A F primer	CCCGCTCCCAGATGTAAAGA	IDTdna
hMT2A R Primer	TATAGCAAACGGTCACGGTCA	IDTdna
h?-Actin F Primer	CCGTTCCGAAAGTTGCCTTTT	IDTdna
h?-Actin R Primer	CCGCTGGGTTTTATAGGGCG	IDTdna
mGAPDH F primer	GGCAAATTCAACGGCACAGT	IDTdna
mGAPDH R Primer	GTCTCGCTCCTGGAAGATGG	IDTdna
mMt2 F Primer	TGTGCTGGCCATATCCCTTG	IDTdna
mMt2 R Primer	GCGGAGAGTATTGGGTCGAG	IDTdna
